# Supplementary material for: Case Report: Exome sequencing reveals recurrent RETSAT mutations and a loss-of-function POLDIP2 mutation in a rare undifferentiated tongue sarcoma
Source: F1000Res. 2018 Apr 26;7:499. [Version 1] doi: 10.12688/f1000research.14383.1 (PMC5954348; doi:10.12688/f1000research.14383.1)
Supplement: Supplementary file 2 [file f1000research-7-15650-s0001.tgz]

Archive with 1 entries (1 files):
- 59c5a55f-4cce-41c0-bc9f-6ab82f5c4fb7.xlsx
